# Supplementary material for: Metalloradical activation of α-formyldiazoacetates for the catalytic asymmetric radical cyclopropanation of alkenes
Source: Chem Sci. 2017 Mar 31;8(6):4347–51. doi: 10.1039/c7sc00658f (PMC5605771; doi:10.1039/c7sc00658f)
Supplement: Supplementary file 2 [file SC-008-C7SC00658F-s002.cif]

# Electronic Supplementary Material (ESI) for Chemical Science.
# This journal is © The Royal Society of Chemistry 2017

####################################################################### 
# 
# This file contains crystal structure data downloaded from the 
# Cambridge Structural Database (CSD) hosted by the Cambridge 
# Crystallographic Data Centre (CCDC).
# 
# Full information about CCDC data access policies and citation 
# guidelines are available at http://www.ccdc.cam.ac.uk/access/V1 
# 
# Audit and citation data items may have been added by the CCDC. 
# Please retain this information to preserve the provenance of 
# this file and to allow appropriate attribution of the data. 
# 
#######################################################################

data_1h
_database_code_depnum_ccdc_archive 'CCDC 1532256'
_audit_update_record             
;
2017-02-12 deposited with the CCDC.
2017-03-29 downloaded from the CCDC.
;
_audit_creation_date             2014-05-05
_audit_creation_method           
;
Olex2 1.2
(compiled 2014.03.20 svn.r2914 for OlexSys, GUI svn.r4816)
;
_shelxl_version_number           2013-4
_chemical_name_common            ?
_chemical_name_systematic        
;
 ?
;
_chemical_formula_moiety         'C22 H25 N3 O6 S'
_chemical_formula_sum            'C22 H25 N3 O6 S'
_chemical_formula_weight         459.51
_chemical_absolute_configuration ad
_chemical_melting_point          ?
loop_
_atom_type_symbol
_atom_type_description
_atom_type_scat_dispersion_real
_atom_type_scat_dispersion_imag
_atom_type_scat_source
C C 0.0181 0.0091 'International Tables Vol C Tables 4.2.6.8 and 6.1.1.4'
H H 0.0000 0.0000 'International Tables Vol C Tables 4.2.6.8 and 6.1.1.4'
N N 0.0311 0.0180 'International Tables Vol C Tables 4.2.6.8 and 6.1.1.4'
O O 0.0492 0.0322 'International Tables Vol C Tables 4.2.6.8 and 6.1.1.4'
S S 0.3331 0.5567 'International Tables Vol C Tables 4.2.6.8 and 6.1.1.4'

_shelx_space_group_comment       
;
The symmetry employed for this shelxl refinement is uniquely defined
by the following loop, which should always be used as a source of
symmetry information in preference to the above space-group names.
They are only intended as comments.
;
_space_group_crystal_system      monoclinic
_space_group_IT_number           4
_space_group_name_H-M_alt        'P 1 21 1'
_space_group_name_Hall           'P 2yb'
loop_
_space_group_symop_operation_xyz
'x, y, z'
'-x, y+1/2, -z'

_cell_length_a                   13.2053(5)
_cell_length_b                   5.3447(2)
_cell_length_c                   15.9599(7)
_cell_angle_alpha                90
_cell_angle_beta                 93.6740(10)
_cell_angle_gamma                90
_cell_volume                     1124.11(8)
_cell_formula_units_Z            2
_cell_measurement_reflns_used    ?
_cell_measurement_temperature    100(2)
_cell_measurement_theta_max      ?
_cell_measurement_theta_min      ?
_shelx_estimated_absorpt_T_max   0.839
_shelx_estimated_absorpt_T_min   0.778
_exptl_absorpt_coefficient_mu    1.656
_exptl_absorpt_correction_T_max  0.7528
_exptl_absorpt_correction_T_min  0.5428
_exptl_absorpt_correction_type   multi-scan
_exptl_absorpt_process_details   'SADABS; (Sheldrick, 2003)'
_exptl_crystal_colour            colorless
_exptl_crystal_density_diffrn    1.358
_exptl_crystal_density_meas      ?
_exptl_crystal_density_method    ?
_exptl_crystal_description       block
_exptl_crystal_F_000             484
_exptl_crystal_size_max          0.16
_exptl_crystal_size_mid          0.14
_exptl_crystal_size_min          0.11
_exptl_special_details           
;
;
_exptl_transmission_factor_max   ?
_exptl_transmission_factor_min   ?
_diffrn_reflns_av_R_equivalents  0.0437
_diffrn_reflns_av_unetI/netI     0.0392
_diffrn_reflns_Laue_measured_fraction_full 0.951
_diffrn_reflns_Laue_measured_fraction_max 0.957
_diffrn_reflns_limit_h_max       15
_diffrn_reflns_limit_h_min       -15
_diffrn_reflns_limit_k_max       6
_diffrn_reflns_limit_k_min       -6
_diffrn_reflns_limit_l_max       18
_diffrn_reflns_limit_l_min       -18
_diffrn_reflns_number            13901
_diffrn_reflns_point_group_measured_fraction_full 0.872
_diffrn_reflns_point_group_measured_fraction_max 0.878
_diffrn_reflns_theta_full        66.595
_diffrn_reflns_theta_max         66.315
_diffrn_reflns_theta_min         4.215
_diffrn_ambient_temperature      100.0
_diffrn_detector_area_resol_mean ?
_diffrn_measured_fraction_theta_full 0.951
_diffrn_measured_fraction_theta_max 0.957
_diffrn_measurement_device_type  'Bruker D8 Venture PHOTON 100 CMOS'
_diffrn_measurement_method       'omega scans'
_diffrn_radiation_type           CuK\a
_diffrn_radiation_wavelength     1.54178
_diffrn_source                   'INCOATEC Imus micro-focus source'
_diffrn_radiation_monochromator  mirrors
_reflns_Friedel_coverage         0.642
_reflns_Friedel_fraction_full    0.772
_reflns_Friedel_fraction_max     0.777
_reflns_number_gt                3376
_reflns_number_total             3462
_reflns_special_details          
;
 Reflections were merged by SHELXL according to the crystal
 class for the calculation of statistics and refinement.
 
 _reflns_Friedel_fraction is defined as the number of unique
 Friedel pairs measured divided by the number that would be
 possible theoretically, ignoring centric projections and
 systematic absences.
;
_reflns_threshold_expression     'I > 2\s(I)'
_computing_cell_refinement       'APEX2 (Bruker, 2010); SAINT (Bruker, 2009)'
_computing_data_reduction        'SAINT (Bruker, 2009);XPREP(Sheldrick,2008)'
_computing_molecular_graphics    'Olex2 (Dolomanov et al., 2009)'
_computing_publication_material  'Olex2 (Dolomanov et al., 2009)'
_computing_structure_refinement  'XL (Sheldrick, 2008)'
_computing_structure_solution    ?
_refine_diff_density_max         0.260
_refine_diff_density_min         -0.169
_refine_diff_density_rms         0.040
_refine_ls_abs_structure_details 
;
 Flack x determined using 1298 quotients [(I+)-(I-)]/[(I+)+(I-)]
 (Parsons and Flack (2004), Acta Cryst. A60, s61).
;
_refine_ls_abs_structure_Flack   0.092(8)
_refine_ls_extinction_coef       .
_refine_ls_extinction_method     none
_refine_ls_goodness_of_fit_ref   1.070
_refine_ls_hydrogen_treatment    mixed
_refine_ls_matrix_type           full
_refine_ls_number_parameters     301
_refine_ls_number_reflns         3462
_refine_ls_number_restraints     1
_refine_ls_R_factor_all          0.0267
_refine_ls_R_factor_gt           0.0258
_refine_ls_restrained_S_all      1.070
_refine_ls_shift/su_max          0.000
_refine_ls_shift/su_mean         0.000
_refine_ls_structure_factor_coef Fsqd
_refine_ls_weighting_details     
'w=1/[\s^2^(Fo^2^)+(0.0162P)^2^+0.2714P] where P=(Fo^2^+2Fc^2^)/3'
_refine_ls_weighting_scheme      calc
_refine_ls_wR_factor_gt          0.0595
_refine_ls_wR_factor_ref         0.0604
_refine_special_details          
;
 ?
;
_olex2_refinement_description    
;
1. Fixed Uiso
 At 1.2 times of:
  All C(H) groups, All C(H,H) groups
 At 1.5 times of:
  All C(H,H,H) groups
2.a Ternary CH refined with riding coordinates:
 C25(H25)
2.b Secondary CH2 refined with riding coordinates:
 C23(H23A,H23B)
2.c Aromatic/amide H refined with riding coordinates:
 C10(H10), C11(H11), C18(H18), C21(H21), C22(H22), C24(H24), C26(H26), C28(H28)
2.d Idealised Me refined as rotating group:
 C19(H19A,H19B,H19C), C27(H27A,H27B,H27C), C29(H29A,H29B,H29C), C31(H31A,H31B,
 H31C)
;
_atom_sites_solution_hydrogens   mixed
_atom_sites_solution_primary     ?
_atom_sites_solution_secondary   ?
loop_
_atom_site_label
_atom_site_type_symbol
_atom_site_fract_x
_atom_site_fract_y
_atom_site_fract_z
_atom_site_U_iso_or_equiv
_atom_site_adp_type
_atom_site_occupancy
_atom_site_site_symmetry_order
_atom_site_calc_flag
_atom_site_refinement_flags_posn
_atom_site_refinement_flags_adp
_atom_site_refinement_flags_occupancy
_atom_site_disorder_assembly
_atom_site_disorder_group
S1 S 0.45624(4) 0.18149(10) 0.79539(3) 0.01880(14) Uani 1 1 d . . . . .
O1 O -0.08414(13) 1.1328(4) 0.91561(9) 0.0325(4) Uani 1 1 d . . . . .
O2 O 0.43804(12) -0.0575(3) 0.75733(10) 0.0253(4) Uani 1 1 d . . . . .
O3 O -0.10766(12) 1.2040(4) 0.78255(9) 0.0334(4) Uani 1 1 d . . . . .
O4 O 0.11170(11) 0.5626(3) 0.45537(9) 0.0234(4) Uani 1 1 d . . . . .
O5 O 0.26682(11) 0.7195(3) 0.49665(9) 0.0253(4) Uani 1 1 d . . . . .
C6 C 0.30336(15) 0.2005(5) 1.04239(13) 0.0228(5) Uani 1 1 d . . . . .
C7 C 0.39058(15) 0.1934(5) 0.88816(12) 0.0195(4) Uani 1 1 d . . . . .
O8 O 0.55747(11) 0.2664(3) 0.81624(9) 0.0236(4) Uani 1 1 d . . . . .
N9 N 0.41098(14) 0.3931(4) 0.72958(12) 0.0203(4) Uani 1 1 d . . . . .
C10 C 0.27880(17) 0.0129(5) 0.98392(14) 0.0248(5) Uani 1 1 d . . . . .
H10 H 0.2321 -0.1142 0.9971 0.030 Uiso 1 1 calc R . . . .
C11 C 0.41422(17) 0.3855(5) 0.94493(13) 0.0222(5) Uani 1 1 d . . . . .
H11 H 0.4606 0.5132 0.9316 0.027 Uiso 1 1 calc R . . . .
N12 N 0.31701(13) 0.3458(4) 0.68718(11) 0.0196(4) Uani 1 1 d . . . . .
N13 N -0.06930(14) 1.0843(4) 0.84180(11) 0.0246(4) Uani 1 1 d . . . . .
C14 C 0.18107(17) 0.4996(5) 0.59575(13) 0.0203(5) Uani 1 1 d . . . . .
C15 C 0.27715(16) 0.5335(5) 0.64824(13) 0.0190(5) Uani 1 1 d . . . . .
H15 H 0.3039(17) 0.697(6) 0.6514(13) 0.017(6) Uiso 1 1 d . . . . .
C16 C -0.00306(16) 0.8733(5) 0.82438(13) 0.0218(5) Uani 1 1 d . . . . .
C17 C 0.18061(16) 0.5966(4) 0.50751(13) 0.0202(5) Uani 1 1 d . . . . .
C18 C 0.04456(17) 0.7465(5) 0.89190(13) 0.0243(6) Uani 1 1 d . . . . .
H18 H 0.0356 0.7965 0.9481 0.029 Uiso 1 1 calc R . . . .
C19 C 0.26198(18) 0.1942(6) 1.12836(14) 0.0322(6) Uani 1 1 d . . . . .
H19A H 0.1920 0.1321 1.1237 0.048 Uiso 1 1 calc GR . . . .
H19B H 0.2632 0.3633 1.1521 0.048 Uiso 1 1 calc GR . . . .
H19C H 0.3039 0.0830 1.1651 0.048 Uiso 1 1 calc GR . . . .
C20 C 0.06928(16) 0.6021(5) 0.72494(13) 0.0219(5) Uani 1 1 d . . . . .
C21 C 0.32159(17) 0.0089(5) 0.90652(14) 0.0233(5) Uani 1 1 d . . . . .
H21 H 0.3038 -0.1185 0.8668 0.028 Uiso 1 1 calc R . . . .
C22 C 0.11769(17) 0.4722(5) 0.79230(14) 0.0244(5) Uani 1 1 d . . . . .
H22 H 0.1594 0.3325 0.7816 0.029 Uiso 1 1 calc R . . . .
C23 C 0.11427(17) 0.2771(5) 0.60923(14) 0.0240(5) Uani 1 1 d . . . . .
H23A H 0.0799 0.1987 0.5589 0.029 Uiso 1 1 calc R . . . .
H23B H 0.1366 0.1580 0.6542 0.029 Uiso 1 1 calc R . . . .
C24 C 0.10543(17) 0.5450(5) 0.87462(14) 0.0259(5) Uani 1 1 d . . . . .
H24 H 0.1393 0.4553 0.9195 0.031 Uiso 1 1 calc R . . . .
C25 C 0.07670(17) 0.5266(5) 0.63534(13) 0.0230(5) Uani 1 1 d . . . . .
H25 H 0.0219 0.5977 0.5962 0.028 Uiso 1 1 calc R . . . .
C26 C 0.00842(17) 0.8056(5) 0.74150(13) 0.0206(5) Uani 1 1 d . . . . .
H26 H -0.0249 0.8972 0.6968 0.025 Uiso 1 1 calc R . . . .
C27 C 0.20686(19) 1.0036(5) 0.38203(15) 0.0263(5) Uani 1 1 d . . . . .
H27A H 0.1453 0.9064 0.3676 0.039 Uiso 1 1 calc GR . . . .
H27B H 0.2277 1.0908 0.3319 0.039 Uiso 1 1 calc GR . . . .
H27C H 0.1932 1.1263 0.4255 0.039 Uiso 1 1 calc GR . . . .
C28 C 0.36965(17) 0.3889(5) 1.02085(14) 0.0239(5) Uani 1 1 d . . . . .
H28 H 0.3845 0.5222 1.0591 0.029 Uiso 1 1 calc R . . . .
C29 C 0.38835(19) 0.9699(6) 0.43783(18) 0.0384(7) Uani 1 1 d . . . . .
H29A H 0.3756 1.0977 0.4799 0.058 Uiso 1 1 calc GR . . . .
H29B H 0.4126 1.0504 0.3877 0.058 Uiso 1 1 calc GR . . . .
H29C H 0.4398 0.8526 0.4610 0.058 Uiso 1 1 calc GR . . . .
C30 C 0.29090(18) 0.8294(5) 0.41443(13) 0.0254(5) Uani 1 1 d . . . . .
C31 C 0.3076(2) 0.6197(5) 0.35308(16) 0.0358(6) Uani 1 1 d . . . . .
H31A H 0.3591 0.5045 0.3776 0.054 Uiso 1 1 calc GR . . . .
H31B H 0.3307 0.6898 0.3009 0.054 Uiso 1 1 calc GR . . . .
H31C H 0.2438 0.5290 0.3411 0.054 Uiso 1 1 calc GR . . . .
H9 H 0.4236(19) 0.549(6) 0.7400(16) 0.023(7) Uiso 1 1 d . . . . .

loop_
_atom_site_aniso_label
_atom_site_aniso_U_11
_atom_site_aniso_U_22
_atom_site_aniso_U_33
_atom_site_aniso_U_23
_atom_site_aniso_U_13
_atom_site_aniso_U_12
S1 0.0210(3) 0.0153(3) 0.0198(2) 0.0008(2) -0.00134(18) 0.0009(2)
O1 0.0408(9) 0.0380(12) 0.0185(8) -0.0059(8) 0.0002(7) 0.0003(8)
O2 0.0323(9) 0.0189(9) 0.0243(8) -0.0015(7) 0.0002(7) 0.0022(7)
O3 0.0396(9) 0.0382(11) 0.0219(8) 0.0053(8) -0.0024(7) 0.0086(9)
O4 0.0238(8) 0.0278(9) 0.0182(7) -0.0014(7) -0.0029(6) 0.0005(7)
O5 0.0232(7) 0.0318(11) 0.0208(7) 0.0080(7) 0.0001(6) -0.0038(7)
C6 0.0195(10) 0.0253(13) 0.0233(10) 0.0042(10) -0.0012(8) 0.0080(11)
C7 0.0196(10) 0.0176(12) 0.0208(10) 0.0032(10) -0.0039(8) 0.0022(10)
O8 0.0201(8) 0.0260(10) 0.0243(7) 0.0024(7) -0.0019(6) 0.0015(7)
N9 0.0217(10) 0.0158(12) 0.0227(9) 0.0009(8) -0.0053(7) -0.0043(8)
C10 0.0216(11) 0.0208(14) 0.0320(12) 0.0058(10) 0.0015(9) -0.0008(10)
C11 0.0217(11) 0.0170(12) 0.0274(12) -0.0006(10) -0.0023(9) -0.0013(10)
N12 0.0193(9) 0.0210(11) 0.0181(8) -0.0008(8) -0.0018(7) -0.0022(8)
N13 0.0264(10) 0.0271(11) 0.0200(10) -0.0014(8) -0.0004(8) -0.0052(9)
C14 0.0215(11) 0.0216(13) 0.0173(10) 0.0010(9) -0.0013(9) 0.0007(9)
C15 0.0211(11) 0.0171(14) 0.0189(10) 0.0005(9) 0.0012(9) -0.0026(10)
C16 0.0207(11) 0.0239(14) 0.0208(11) 0.0020(10) -0.0006(9) -0.0062(10)
C17 0.0207(11) 0.0194(13) 0.0207(11) -0.0012(9) 0.0024(9) 0.0042(9)
C18 0.0260(11) 0.0309(16) 0.0157(10) 0.0012(9) -0.0009(9) -0.0077(10)
C19 0.0308(12) 0.0386(15) 0.0275(11) 0.0053(13) 0.0047(9) 0.0112(13)
C20 0.0189(11) 0.0286(15) 0.0180(10) 0.0025(9) -0.0002(8) -0.0070(10)
C21 0.0244(11) 0.0190(13) 0.0259(11) -0.0005(10) -0.0025(9) -0.0018(10)
C22 0.0208(11) 0.0293(14) 0.0232(11) 0.0034(10) 0.0009(9) -0.0032(10)
C23 0.0252(11) 0.0274(14) 0.0191(10) -0.0013(10) -0.0010(9) -0.0069(10)
C24 0.0256(12) 0.0322(15) 0.0193(11) 0.0062(10) -0.0030(9) -0.0027(11)
C25 0.0210(11) 0.0295(15) 0.0184(10) 0.0010(10) -0.0007(9) -0.0043(10)
C26 0.0204(11) 0.0241(13) 0.0169(10) 0.0037(10) -0.0020(8) -0.0052(10)
C27 0.0338(13) 0.0190(14) 0.0262(12) 0.0009(10) 0.0031(10) 0.0018(10)
C28 0.0246(12) 0.0232(13) 0.0231(11) -0.0053(10) -0.0039(9) 0.0021(10)
C29 0.0290(13) 0.0424(18) 0.0438(15) 0.0171(13) 0.0017(11) -0.0045(12)
C30 0.0300(12) 0.0238(14) 0.0229(11) 0.0081(10) 0.0064(9) 0.0018(10)
C31 0.0449(15) 0.0258(16) 0.0390(14) 0.0058(12) 0.0211(11) 0.0084(12)

_geom_special_details            
;
 All esds (except the esd in the dihedral angle between two l.s. planes)
 are estimated using the full covariance matrix.  The cell esds are taken
 into account individually in the estimation of esds in distances, angles
 and torsion angles; correlations between esds in cell parameters are only
 used when they are defined by crystal symmetry.  An approximate (isotropic)
 treatment of cell esds is used for estimating esds involving l.s. planes.
;
loop_
_geom_bond_atom_site_label_1
_geom_bond_atom_site_label_2
_geom_bond_distance
_geom_bond_site_symmetry_2
_geom_bond_publ_flag
S1 O2 1.4284(17) . ?
S1 C7 1.764(2) . ?
S1 O8 1.4307(16) . ?
S1 N9 1.631(2) . ?
O1 N13 1.234(2) . ?
O3 N13 1.224(3) . ?
O4 C17 1.207(3) . ?
O5 C17 1.335(3) . ?
O5 C30 1.490(3) . ?
C6 C10 1.394(4) . ?
C6 C19 1.510(3) . ?
C6 C28 1.392(4) . ?
C7 C11 1.392(3) . ?
C7 C21 1.386(3) . ?
N9 N12 1.398(3) . ?
N9 H9 0.87(3) . ?
C10 H10 0.9500 . ?
C10 C21 1.391(3) . ?
C11 H11 0.9500 . ?
C11 C28 1.381(3) . ?
N12 C15 1.276(3) . ?
N13 C16 1.465(3) . ?
C14 C15 1.486(3) . ?
C14 C17 1.500(3) . ?
C14 C23 1.504(3) . ?
C14 C25 1.559(3) . ?
C15 H15 0.94(3) . ?
C16 C18 1.389(3) . ?
C16 C26 1.389(3) . ?
C18 H18 0.9500 . ?
C18 C24 1.382(4) . ?
C19 H19A 0.9800 . ?
C19 H19B 0.9800 . ?
C19 H19C 0.9800 . ?
C20 C22 1.399(3) . ?
C20 C25 1.495(3) . ?
C20 C26 1.388(3) . ?
C21 H21 0.9500 . ?
C22 H22 0.9500 . ?
C22 C24 1.390(3) . ?
C23 H23A 0.9900 . ?
C23 H23B 0.9900 . ?
C23 C25 1.492(4) . ?
C24 H24 0.9500 . ?
C25 H25 1.0000 . ?
C26 H26 0.9500 . ?
C27 H27A 0.9800 . ?
C27 H27B 0.9800 . ?
C27 H27C 0.9800 . ?
C27 C30 1.514(3) . ?
C28 H28 0.9500 . ?
C29 H29A 0.9800 . ?
C29 H29B 0.9800 . ?
C29 H29C 0.9800 . ?
C29 C30 1.516(4) . ?
C30 C31 1.514(4) . ?
C31 H31A 0.9800 . ?
C31 H31B 0.9800 . ?
C31 H31C 0.9800 . ?

loop_
_geom_angle_atom_site_label_1
_geom_angle_atom_site_label_2
_geom_angle_atom_site_label_3
_geom_angle
_geom_angle_site_symmetry_1
_geom_angle_site_symmetry_3
_geom_angle_publ_flag
O2 S1 C7 108.11(11) . . ?
O2 S1 O8 120.80(10) . . ?
O2 S1 N9 107.55(10) . . ?
O8 S1 C7 107.19(9) . . ?
O8 S1 N9 103.19(10) . . ?
N9 S1 C7 109.64(10) . . ?
C17 O5 C30 122.68(17) . . ?
C10 C6 C19 120.7(2) . . ?
C28 C6 C10 118.57(19) . . ?
C28 C6 C19 120.7(2) . . ?
C11 C7 S1 118.11(17) . . ?
C21 C7 S1 121.11(18) . . ?
C21 C7 C11 120.7(2) . . ?
S1 N9 H9 119.1(17) . . ?
N12 N9 S1 117.63(16) . . ?
N12 N9 H9 115.0(17) . . ?
C6 C10 H10 119.5 . . ?
C21 C10 C6 121.0(2) . . ?
C21 C10 H10 119.5 . . ?
C7 C11 H11 120.3 . . ?
C28 C11 C7 119.4(2) . . ?
C28 C11 H11 120.3 . . ?
C15 N12 N9 114.78(19) . . ?
O1 N13 C16 118.42(19) . . ?
O3 N13 O1 123.0(2) . . ?
O3 N13 C16 118.56(18) . . ?
C15 C14 C17 116.03(19) . . ?
C15 C14 C23 120.21(19) . . ?
C15 C14 C25 120.33(18) . . ?
C17 C14 C23 116.14(19) . . ?
C17 C14 C25 113.44(18) . . ?
C23 C14 C25 58.24(15) . . ?
N12 C15 C14 119.3(2) . . ?
N12 C15 H15 124.2(14) . . ?
C14 C15 H15 116.5(14) . . ?
C18 C16 N13 118.34(19) . . ?
C18 C16 C26 122.7(2) . . ?
C26 C16 N13 118.97(19) . . ?
O4 C17 O5 126.6(2) . . ?
O4 C17 C14 123.5(2) . . ?
O5 C17 C14 109.86(18) . . ?
C16 C18 H18 121.1 . . ?
C24 C18 C16 117.7(2) . . ?
C24 C18 H18 121.1 . . ?
C6 C19 H19A 109.5 . . ?
C6 C19 H19B 109.5 . . ?
C6 C19 H19C 109.5 . . ?
H19A C19 H19B 109.5 . . ?
H19A C19 H19C 109.5 . . ?
H19B C19 H19C 109.5 . . ?
C22 C20 C25 123.1(2) . . ?
C26 C20 C22 118.9(2) . . ?
C26 C20 C25 117.9(2) . . ?
C7 C21 C10 119.1(2) . . ?
C7 C21 H21 120.4 . . ?
C10 C21 H21 120.4 . . ?
C20 C22 H22 119.6 . . ?
C24 C22 C20 120.8(2) . . ?
C24 C22 H22 119.6 . . ?
C14 C23 H23A 117.5 . . ?
C14 C23 H23B 117.5 . . ?
H23A C23 H23B 114.6 . . ?
C25 C23 C14 62.73(16) . . ?
C25 C23 H23A 117.5 . . ?
C25 C23 H23B 117.5 . . ?
C18 C24 C22 120.8(2) . . ?
C18 C24 H24 119.6 . . ?
C22 C24 H24 119.6 . . ?
C14 C25 H25 113.9 . . ?
C20 C25 C14 121.77(19) . . ?
C20 C25 H25 113.9 . . ?
C23 C25 C14 59.03(15) . . ?
C23 C25 C20 123.5(2) . . ?
C23 C25 H25 113.9 . . ?
C16 C26 H26 120.5 . . ?
C20 C26 C16 119.1(2) . . ?
C20 C26 H26 120.5 . . ?
H27A C27 H27B 109.5 . . ?
H27A C27 H27C 109.5 . . ?
H27B C27 H27C 109.5 . . ?
C30 C27 H27A 109.5 . . ?
C30 C27 H27B 109.5 . . ?
C30 C27 H27C 109.5 . . ?
C6 C28 H28 119.4 . . ?
C11 C28 C6 121.2(2) . . ?
C11 C28 H28 119.4 . . ?
H29A C29 H29B 109.5 . . ?
H29A C29 H29C 109.5 . . ?
H29B C29 H29C 109.5 . . ?
C30 C29 H29A 109.5 . . ?
C30 C29 H29B 109.5 . . ?
C30 C29 H29C 109.5 . . ?
O5 C30 C27 110.50(18) . . ?
O5 C30 C29 101.78(18) . . ?
O5 C30 C31 109.00(19) . . ?
C27 C30 C29 111.8(2) . . ?
C31 C30 C27 111.6(2) . . ?
C31 C30 C29 111.7(2) . . ?
C30 C31 H31A 109.5 . . ?
C30 C31 H31B 109.5 . . ?
C30 C31 H31C 109.5 . . ?
H31A C31 H31B 109.5 . . ?
H31A C31 H31C 109.5 . . ?
H31B C31 H31C 109.5 . . ?

loop_
_geom_torsion_atom_site_label_1
_geom_torsion_atom_site_label_2
_geom_torsion_atom_site_label_3
_geom_torsion_atom_site_label_4
_geom_torsion
_geom_torsion_site_symmetry_1
_geom_torsion_site_symmetry_2
_geom_torsion_site_symmetry_3
_geom_torsion_site_symmetry_4
_geom_torsion_publ_flag
S1 C7 C11 C28 -175.17(18) . . . . ?
S1 C7 C21 C10 173.94(17) . . . . ?
S1 N9 N12 C15 168.22(16) . . . . ?
O1 N13 C16 C18 -3.6(3) . . . . ?
O1 N13 C16 C26 175.4(2) . . . . ?
O2 S1 C7 C11 166.47(17) . . . . ?
O2 S1 C7 C21 -9.9(2) . . . . ?
O2 S1 N9 N12 42.03(18) . . . . ?
O3 N13 C16 C18 176.6(2) . . . . ?
O3 N13 C16 C26 -4.4(3) . . . . ?
C6 C10 C21 C7 0.8(3) . . . . ?
C7 S1 N9 N12 -75.29(18) . . . . ?
C7 C11 C28 C6 1.5(3) . . . . ?
O8 S1 C7 C11 34.78(19) . . . . ?
O8 S1 C7 C21 -141.57(18) . . . . ?
O8 S1 N9 N12 170.76(15) . . . . ?
N9 S1 C7 C11 -76.56(18) . . . . ?
N9 S1 C7 C21 107.09(19) . . . . ?
N9 N12 C15 C14 175.39(18) . . . . ?
C10 C6 C28 C11 -3.0(3) . . . . ?
C11 C7 C21 C10 -2.3(3) . . . . ?
N13 C16 C18 C24 178.9(2) . . . . ?
N13 C16 C26 C20 -178.5(2) . . . . ?
C14 C23 C25 C20 -109.8(2) . . . . ?
C15 C14 C17 O4 173.1(2) . . . . ?
C15 C14 C17 O5 -6.1(3) . . . . ?
C15 C14 C23 C25 109.1(2) . . . . ?
C15 C14 C25 C20 3.8(4) . . . . ?
C15 C14 C25 C23 -108.9(2) . . . . ?
C16 C18 C24 C22 -0.4(3) . . . . ?
C17 O5 C30 C27 54.8(3) . . . . ?
C17 O5 C30 C29 173.7(2) . . . . ?
C17 O5 C30 C31 -68.2(3) . . . . ?
C17 C14 C15 N12 -128.8(2) . . . . ?
C17 C14 C23 C25 -102.6(2) . . . . ?
C17 C14 C25 C20 -140.1(2) . . . . ?
C17 C14 C25 C23 107.2(2) . . . . ?
C18 C16 C26 C20 0.5(3) . . . . ?
C19 C6 C10 C21 -176.0(2) . . . . ?
C19 C6 C28 C11 174.8(2) . . . . ?
C20 C22 C24 C18 0.4(4) . . . . ?
C21 C7 C11 C28 1.2(3) . . . . ?
C22 C20 C25 C14 -56.4(3) . . . . ?
C22 C20 C25 C23 15.2(3) . . . . ?
C22 C20 C26 C16 -0.4(3) . . . . ?
C23 C14 C15 N12 19.6(3) . . . . ?
C23 C14 C17 O4 23.4(3) . . . . ?
C23 C14 C17 O5 -155.85(19) . . . . ?
C23 C14 C25 C20 112.7(3) . . . . ?
C25 C14 C15 N12 88.2(3) . . . . ?
C25 C14 C17 O4 -41.4(3) . . . . ?
C25 C14 C17 O5 139.4(2) . . . . ?
C25 C20 C22 C24 -177.7(2) . . . . ?
C25 C20 C26 C16 177.4(2) . . . . ?
C26 C16 C18 C24 -0.1(3) . . . . ?
C26 C20 C22 C24 -0.1(3) . . . . ?
C26 C20 C25 C14 126.0(2) . . . . ?
C26 C20 C25 C23 -162.5(2) . . . . ?
C28 C6 C10 C21 1.8(3) . . . . ?
C30 O5 C17 O4 -1.6(4) . . . . ?
C30 O5 C17 C14 177.52(19) . . . . ?

_shelx_res_file                  
;
TITL X_IX_69_0m in P21 #4
CELL 1.54178 13.2053 5.3447 15.9599 90 93.674 90
ZERR 2 0.0005 0.0002 0.0007 0 0.001 0
LATT -1
SYMM -X,0.5+Y,-Z

SFAC C H N O S
UNIT 44 50 6 12 2

L.S. 20
PLAN  20
SIZE 0.16 0.14 0.11
TEMP -173.15
REM reset to P21 #4
BOND
BOND $h
conf
fmap 2
acta 133.19
REM <HKL>C:/lukasz_wojtas/structures/organic/DrZhang/XUE/refine/X_IX_69_0m.hkl
REM </HKL>

WGHT    0.016200    0.271400
FVAR       0.65644
S1    5    0.456240    0.181487    0.795393    11.00000    0.02095    0.01528 =
         0.01982    0.00076   -0.00134    0.00086
O1    4   -0.084135    1.132809    0.915613    11.00000    0.04084    0.03797 =
         0.01851   -0.00594    0.00019    0.00027
O2    4    0.438043   -0.057548    0.757326    11.00000    0.03232    0.01893 =
         0.02431   -0.00145    0.00019    0.00223
O3    4   -0.107655    1.203952    0.782545    11.00000    0.03964    0.03819 =
         0.02190    0.00532   -0.00238    0.00865
O4    4    0.111697    0.562626    0.455371    11.00000    0.02379    0.02782 =
         0.01815   -0.00144   -0.00287    0.00051
O5    4    0.266824    0.719465    0.496646    11.00000    0.02317    0.03179 =
         0.02084    0.00803    0.00007   -0.00382
C6    1    0.303361    0.200488    1.042388    11.00000    0.01952    0.02526 =
         0.02328    0.00420   -0.00116    0.00802
C7    1    0.390580    0.193379    0.888158    11.00000    0.01963    0.01756 =
         0.02075    0.00318   -0.00394    0.00216
O8    4    0.557471    0.266448    0.816244    11.00000    0.02009    0.02599 =
         0.02429    0.00240   -0.00194    0.00155
N9    3    0.410984    0.393078    0.729581    11.00000    0.02170    0.01577 =
         0.02266    0.00088   -0.00527   -0.00426
C10   1    0.278804    0.012894    0.983920    11.00000    0.02161    0.02082 =
         0.03199    0.00583    0.00153   -0.00079
AFIX  43
H10   2    0.232132   -0.114221    0.997128    11.00000   -1.20000
AFIX   0
C11   1    0.414216    0.385539    0.944934    11.00000    0.02173    0.01703 =
         0.02736   -0.00062   -0.00230   -0.00133
AFIX  43
H11   2    0.460578    0.513190    0.931573    11.00000   -1.20000
AFIX   0
N12   3    0.317006    0.345774    0.687177    11.00000    0.01931    0.02103 =
         0.01815   -0.00078   -0.00185   -0.00219
N13   3   -0.069301    1.084345    0.841798    11.00000    0.02643    0.02709 =
         0.01995   -0.00138   -0.00043   -0.00520
C14   1    0.181068    0.499568    0.595746    11.00000    0.02151    0.02164 =
         0.01730    0.00095   -0.00134    0.00066
C15   1    0.277148    0.533544    0.648241    11.00000    0.02105    0.01712 =
         0.01890    0.00054    0.00118   -0.00265
H15   2    0.303852    0.697018    0.651438    11.00000    0.01675
C16   1   -0.003063    0.873285    0.824383    11.00000    0.02066    0.02386 =
         0.02077    0.00197   -0.00056   -0.00618
C17   1    0.180615    0.596620    0.507509    11.00000    0.02068    0.01939 =
         0.02072   -0.00121    0.00240    0.00425
C18   1    0.044564    0.746477    0.891899    11.00000    0.02597    0.03093 =
         0.01570    0.00122   -0.00094   -0.00770
AFIX  43
H18   2    0.035600    0.796530    0.948057    11.00000   -1.20000
AFIX   0
C19   1    0.261985    0.194171    1.128364    11.00000    0.03085    0.03860 =
         0.02754    0.00526    0.00472    0.01119
AFIX 137
H19A  2    0.192023    0.132070    1.123728    11.00000   -1.50000
H19B  2    0.263179    0.363300    1.152124    11.00000   -1.50000
H19C  2    0.303890    0.083042    1.165056    11.00000   -1.50000
AFIX   0
C20   1    0.069276    0.602073    0.724936    11.00000    0.01887    0.02855 =
         0.01804    0.00246   -0.00024   -0.00699
C21   1    0.321589    0.008932    0.906517    11.00000    0.02443    0.01904 =
         0.02586   -0.00049   -0.00252   -0.00178
AFIX  43
H21   2    0.303766   -0.118480    0.866765    11.00000   -1.20000
AFIX   0
C22   1    0.117687    0.472200    0.792300    11.00000    0.02079    0.02928 =
         0.02320    0.00344    0.00087   -0.00322
AFIX  43
H22   2    0.159445    0.332517    0.781624    11.00000   -1.20000
AFIX   0
C23   1    0.114266    0.277102    0.609234    11.00000    0.02524    0.02743 =
         0.01908   -0.00129   -0.00095   -0.00687
AFIX  23
H23A  2    0.079854    0.198682    0.558925    11.00000   -1.20000
H23B  2    0.136630    0.158010    0.654194    11.00000   -1.20000
AFIX   0
C24   1    0.105432    0.545037    0.874618    11.00000    0.02557    0.03216 =
         0.01926    0.00620   -0.00303   -0.00267
AFIX  43
H24   2    0.139286    0.455320    0.919530    11.00000   -1.20000
AFIX   0
C25   1    0.076700    0.526637    0.635340    11.00000    0.02097    0.02955 =
         0.01835    0.00104   -0.00068   -0.00432
AFIX  13
H25   2    0.021881    0.597678    0.596225    11.00000   -1.20000
AFIX   0
C26   1    0.008423    0.805556    0.741502    11.00000    0.02038    0.02411 =
         0.01686    0.00370   -0.00205   -0.00522
AFIX  43
H26   2   -0.024905    0.897226    0.696799    11.00000   -1.20000
AFIX   0
C27   1    0.206862    1.003580    0.382026    11.00000    0.03384    0.01900 =
         0.02621    0.00090    0.00305    0.00177
AFIX 137
H27A  2    0.145267    0.906361    0.367634    11.00000   -1.50000
H27B  2    0.227697    1.090842    0.331939    11.00000   -1.50000
H27C  2    0.193222    1.126269    0.425523    11.00000   -1.50000
AFIX   0
C28   1    0.369653    0.388907    1.020854    11.00000    0.02463    0.02316 =
         0.02314   -0.00535   -0.00389    0.00214
AFIX  43
H28   2    0.384501    0.522181    1.059070    11.00000   -1.20000
AFIX   0
C29   1    0.388346    0.969943    0.437827    11.00000    0.02896    0.04242 =
         0.04377    0.01715    0.00166   -0.00449
AFIX 137
H29A  2    0.375577    1.097674    0.479923    11.00000   -1.50000
H29B  2    0.412614    1.050442    0.387711    11.00000   -1.50000
H29C  2    0.439848    0.852555    0.460969    11.00000   -1.50000
AFIX   0
C30   1    0.290900    0.829434    0.414435    11.00000    0.03003    0.02380 =
         0.02287    0.00806    0.00640    0.00176
C31   1    0.307594    0.619700    0.353084    11.00000    0.04492    0.02580 =
         0.03897    0.00581    0.02115    0.00838
AFIX 137
H31A  2    0.359109    0.504523    0.377572    11.00000   -1.50000
H31B  2    0.330681    0.689755    0.300861    11.00000   -1.50000
H31C  2    0.243798    0.529045    0.341102    11.00000   -1.50000
AFIX   0
H9    2    0.423635    0.549304    0.740049    11.00000    0.02287
HKLF 4

REM  X_IX_69_0m in P21 #4
REM R1 =  0.0258 for    3376 Fo > 4sig(Fo)  and  0.0267 for all    3462 data
REM    301 parameters refined using      1 restraints

END

WGHT      0.0162      0.2722

REM Highest difference peak  0.260,  deepest hole -0.169,  1-sigma level  0.040
Q1    1   0.4141  0.1917  0.8473  11.00000  0.05    0.26
Q2    1   0.3847  0.3429  0.9012  11.00000  0.05    0.20
Q3    1   0.4560 -0.0010  0.7938  11.00000  0.05    0.19
Q4    1   0.2775  0.1630  1.0011  11.00000  0.05    0.18
Q5    1   0.0767  0.5719  0.6859  11.00000  0.05    0.18
Q6    1   0.4353  0.3154  0.7651  11.00000  0.05    0.17
Q7    1   0.4378  0.0767  0.7337  11.00000  0.05    0.17
Q8    1   0.3421  0.1821  0.8832  11.00000  0.05    0.17
Q9    1   0.0657  0.7641  0.7215  11.00000  0.05    0.16
Q10   1   0.1302  0.5522  0.6161  11.00000  0.05    0.16
Q11   1   0.3861  0.0467  0.8995  11.00000  0.05    0.16
Q12   1   0.2224  0.5067  0.6203  11.00000  0.05    0.15
Q13   1   0.1610  0.3619  0.6003  11.00000  0.05    0.15
Q14   1   0.4222  0.2003  0.9177  11.00000  0.05    0.15
Q15   1   0.0209  0.6314  0.7391  11.00000  0.05    0.15
Q16   1  -0.0035  0.7973  0.7841  11.00000  0.05    0.14
Q17   1   0.0423  0.5735  0.8849  11.00000  0.05    0.14
Q18   1   0.1340 -0.1397  0.6160  11.00000  0.05    0.13
Q19   1   0.0766  0.5110  0.7574  11.00000  0.05    0.13
Q20   1   0.1796  0.5284  0.5611  11.00000  0.05    0.13
;
_shelx_res_checksum              10377
